# Supplementary material for: Transcriptome-Wide Association Study Reveals Potentially Candidate Genes Responsible for Milk Production Traits in Buffalo
Source: Int J Mol Sci. 2024 Feb 23;25(5):2626. doi: 10.3390/ijms25052626 (PMC10932178; doi:10.3390/ijms25052626)
Supplement: Supplementary file 1 [file ijms-25-02626-s001.zip › Table S1.xlsx]

## Sheet: WGS
Table S1. Statistics information for WGS or RNA-seq in 100 buffaloes
Sample	Raw reads	Raw data bases	Clean reads	Clean data bases	Clean data Q20(%)	Clean data Q30(%)	Clean data GC(%)
A1049	85915632	12887344800	85888458	12868132554	96.2668	89.3731	43.3049
A1073	93636214	14045432100	93539878	14012378566	94.761	85.5854	43.2069
A1103	113309204	16996380600	113202814	16961811708	96.1587	88.1286	43.2059
A1109	92657004	13898550600	92547918	13863694932	95.0688	86.3721	43.5618
A1113	93833406	14075010900	93732662	14044611062	94.8217	85.6303	43.0119
A1117	85244556	12786683400	85145636	12757297568	96.0042	88.1896	42.925
A1121	98223234	14733485100	98126376	14703292754	95.803	87.0846	42.9706
A1129	82222710	12333406500	82189836	12314917866	96.3986	89.6116	43.3319
A1143	103323270	15498490500	103215236	15463490256	94.737	85.4395	43.0789
A1151	108831280	16324692000	108711728	16278612796	96.1728	88.6464	43.6979
A1156	91602118	13740317700	91451906	13701288836	95.6951	87.8827	43.2107
A1159	86181546	12927231900	86048802	12895830644	94.9379	85.6559	43.1678
A1162	100590562	15088584300	100565426	15058284488	96.8875	90.5284	43.2371
A1167	86622786	12993417900	86583384	12975348666	96.9361	91.0699	43.1906
A1175	112331716	16849757400	112159292	16807443120	95.0635	86.0007	43.0526
A1179	94413808	14162071200	94309644	14126582436	94.6773	85.3567	43.5102
A1181	94756040	14213406000	94658828	14180387986	95.5691	86.6917	43.4936
A1189	90995546	13649331900	90910390	13619334262	94.904	86.0451	43.084
A1190	86008366	12901254900	85927726	12875460960	94.5536	85.0273	43.2288
A1191	93637442	14045616300	93552266	14018766396	94.6297	85.0171	42.9585
A1207	89597344	13439601600	89562400	13420835384	96.5936	90.0704	42.8222
A1231	97581416	14637212400	97423398	14598755464	95.2313	86.5593	43.25
A1243	88729780	13309467000	88711680	13281946936	96.1481	88.5902	43.3653
A1244	99130770	14869615500	99024436	14835637094	95.8887	87.6275	43.5223
A1254	93799704	14069955600	93713966	14042762092	94.6012	85.0126	43.4359
A1259	96775512	14516326800	96622914	14480676024	94.989	85.8701	43.1252
A1272	85855424	12878313600	85824304	12861865992	96.0406	88.6431	43.0868
A1274	107590698	16138604700	107422008	16099427660	94.9919	85.9328	42.9893
A1293	88278042	13241706300	88255670	13219508610	96.3665	88.8357	43.1226
A1332	104698514	15704777100	104670596	15673618836	96.8833	90.6684	43.0926
A1338	97607462	14641119300	97599664	14623016542	96.4928	89.4526	44.0572
A1342	98073060	14710959000	97954740	14674343852	95.731	88.1952	44.187
A1354	86369948	12955492200	86350042	12928826822	96.6738	90.0092	43.0391
A1362	90523188	13578478200	90411814	13548899598	95.3383	87.0195	43.1906
A1366	84112434	12616865100	84097470	12593561550	96.1483	88.5158	43.2091
A1370	86219648	12932947200	86191116	12914020032	96.398	89.7727	43.0648
A1380	82867986	12430197900	82856402	12412767136	95.8422	88.3683	44.2108
A1381	102323452	15348517800	102214064	15314266718	95.7389	87.0195	43.083
A1398	94016262	14102439300	93997562	14070857142	95.7415	87.6316	43.3986
A1402	93458140	14018721000	93349822	13985089988	95.1593	86.5402	43.2913
A1404	87638584	13145787600	87615974	13118224604	96.9467	90.74	43.2648
A1418	105078128	15761719200	104953976	15725996306	95.932	87.8327	43.355
A1422	93099638	13964945700	92944746	13928287940	95.433	87.0613	43.722
A1427	111281712	16692256800	111258540	16663247842	96.566	89.6106	43.3722
A1448	82883190	12432478500	82855696	12416726136	96.7233	90.4414	42.9124
A1484	104197700	15629655000	104078968	15592588408	96.0294	88.0399	43.5745
A1486	91321932	13698289800	91286102	13675035222	96.254	89.0566	43.006
A1512	93155910	13973386500	93047676	13939322734	94.8931	85.8466	43.3997
A1518	83428282	12514242300	83384996	12492105048	96.7233	89.3976	44.0207
A1546	101178434	15176765100	101014058	15138193386	95.0227	85.9074	43.0612
A1558	82359082	12353862300	82233784	12324567626	95.0822	86.1213	42.7861
A1580	99557166	14933574900	99449080	14900175600	95.8554	87.6203	44.0585
A1608	97261146	14589171900	97251608	14572355944	96.0393	88.4426	44.0027
A1616	83760624	12564093600	83743324	12537858008	96.4727	89.5756	43.4166
A1648	91518134	13727720100	91499222	13701627828	96.2375	88.5735	43.2572
A2388	81681760	12252264000	81556734	12222782890	94.6604	85.0264	42.8473
A4320	92814614	13922192100	92721176	13893154426	94.6114	85.015	43.1107
A4406	94130858	14119628700	94106788	14094659942	95.9542	88.2176	43.2231
A4412	82350058	12352508700	82230978	12322695352	94.9616	85.7593	43.5929
A4442	84133042	12619956300	83998416	12583721308	95.7789	88.2218	43.8991
A4556	89496914	13424537100	89405988	13390028100	94.8031	85.7427	43.5921
A4570	96741674	14511251100	96582580	14469926688	95.9845	88.6476	43.538
A4574	88511398	13276709700	88401768	13246185060	94.854	85.7619	43.2924
A4578	92983102	13947465300	92828784	13909134578	95.3843	87.0183	43.1153
A4622	91075376	13661306400	90972170	13630623772	94.8346	85.751	43.28
A4632	95375074	14306261100	95260960	14270829572	95.645	87.0542	43.3308
A4640	85334482	12800172300	85192886	12765750774	95.5282	87.4384	43.1404
A4646	84098226	12614733900	83970850	12582554806	95.1201	86.2951	43.4255
A4658	94571162	14185674300	94467084	14148271740	95.1816	86.6877	43.4511
A4660	79711932	11956789800	79676684	11939467476	96.4585	89.7337	43.5
A4664	104664578	15699686700	104555068	15668501848	95.9003	87.6226	43.4054
A4666	109589892	16438483800	109466170	16399135580	95.8815	87.6618	43.3755
A6333	81521810	12228271500	81505452	12206810778	96.1425	88.2644	43.3728
A6365	99051854	14857778100	98946578	14826342486	95.5337	86.5474	43.5753
A6385	87599602	13139940300	87573136	13118875082	96.5606	89.4195	43.2823
A6473	90635494	13595324100	90516570	13559543272	95.3547	86.4299	43.6732
A6625	91569024	13735353600	91547970	13710949026	96.8301	90.4139	43.2375
A6649	104532048	15679807200	104423276	15647830072	95.7784	87.221	43.2035
A6673	84773068	12715960200	84753546	12687595908	96.3746	89.1432	43.3473
A6823	102695902	15404385300	102529670	15359079258	95.5056	87.3903	43.3608
A6963	94735546	14210331900	94728866	14193959372	96.1351	88.761	44.1064
A6967	123299380	18494907000	123190322	18454619256	95.924	87.287	43.4859
A6971	89654008	13448101200	89547908	13417895328	94.9651	85.9693	43.1052
A6977	85973624	12896043600	85856970	12864137070	95.2675	86.7049	43.13
A6987	95964616	14394692400	95874212	14364787236	94.7567	85.5376	43.1767
A6991	99127272	14869090800	99011926	14834523558	95.4913	86.6158	43.5043
A7001	82237528	12335629200	82215500	12320651202	95.8615	88.2806	43.4245
A7017	97837908	14675686200	97737770	14643879212	94.5546	85.0533	43.2428
A7019	106514156	15977123400	106404362	15943380836	95.728	87.1308	43.8399
A7023	95255960	14288394000	95229970	14259175970	96.7901	90.4536	43.0432
A7025	88005098	13200764700	87871208	13166296220	94.9251	85.6911	43.1192
A7029	96224758	14433713700	96136652	14400365332	94.7511	85.5046	43.1115
A7081	96969458	14545418700	96870400	14512447588	95.6461	86.9487	43.4449
A7103	94833516	14225027400	94667288	14181605250	95.7202	87.9336	43.8339
A885	106907752	16036162800	106873760	16015248272	96.5494	89.9416	43.0996
A9093	87202604	13080390600	87183180	13055187064	96.4471	89.0648	43.2401
A943	89956760	13493514000	89848182	13462258920	94.7131	85.1505	42.8954
A987	94256012	14138401800	94149536	14104322970	95.3296	87.102	43.4812
A991	84494802	12674220300	84380028	12645544812	94.6245	85.0171	43.063
A993	94113044	14116956600	94076794	14098786188	96.5908	90.0176	42.9984

## Sheet: RNA-seq
Table S1. Statistics information for RNA-seq in 100 buffaloes
sample	total reads	total bases	clean reads	clean bases	Q20 rate (%)	Q30 rate (%)	GC (%)
A1422	59108228	8866234200	59092234	8806493324	97.1	91.35	49.91
A1484	58742512	8811376800	58727582	8757423676	97.37	91.95	49.63
A4660	56178652	8426797800	56163866	8370618116	96.91	90.73	49.51
A1338	65773628	9866044200	65760734	9799195968	97.03	91.1	49.46
A1274	64382922	9657438300	64378416	9578472576	94.92	86.56	49.61
A1129	79742980	11961447000	79737648	11864501010	95.69	88.66	49.57
A1354	90319566	13547934900	90304820	13438914632	95.16	87.21	49.66
A6971	70813504	10622025600	70805278	10540680166	95.25	87.47	49.49
A1117	66192010	9928801500	66188366	9861456644	94.72	86.11	49.71
A1404	74358298	11153744700	74354154	11064784846	94.76	86.23	49.66
A1244	68824566	10323684900	68811588	10247088174	95.24	87.45	50.22
A1370	78633286	11794992900	78627442	11712218524	95.08	86.98	49.08
A1073	72421446	10863216900	72415390	10782733670	95.06	86.96	49.54
A1381	59467558	8920133700	59463146	8860423230	94.86	86.5	49.77
A6967	68437086	10265562900	68424616	10186687388	95.69	88.65	50.2
A6649	85080912	12762136800	85072670	12664491126	95.41	87.88	49.41
A4622	58085826	8712873900	58082596	8656423324	95.04	86.89	49.77
A885	59938270	8990740500	59931274	8926605906	94.83	86.31	49.6
A7019	66825144	10023771600	66820604	9943655338	94.86	86.42	49.83
A1121	51818826	7772823900	51812812	7717857206	95.19	87.33	49.97
A4640	49691644	7453746600	49687712	7394302534	94.99	86.78	49.28
A1380	64060374	9609056100	64051024	9547948342	97.73	92.53	50.91
A1366	55149212	8272381800	55141400	8231977676	97.5	91.73	51.72
A1418	41883146	6282471900	41878252	6249086806	97.69	92.49	49.93
A4632	68292902	10243935300	68283848	10107709864	97.68	92.48	50.19
A6823	47831924	7174788600	47826056	7125142922	98.11	93.81	51.4
A1342	40015956	6002393400	40011806	5970004654	97.64	92.28	49.39
A6963	42935794	6440369100	42931052	6408990674	97.73	92.58	50.73
A1448	57454498	8618174700	57446572	8541210230	98.08	93.82	51.07
A1398	57344198	8601629700	57335232	8546821044	97.74	92.55	49.69
A1231	58290536	8743580400	58282980	8693685638	97.5	91.81	50.9
A7025	46346052	6951907800	46340798	6908449486	97.97	93.4	50.61
A7029	60573682	9086052300	60566628	9025230866	97.79	92.85	51.67
A4320	39590856	5938628400	39586346	5889945182	97.89	92.99	50.83
A1616	55123222	8268483300	55115558	8220616470	97.59	91.97	51.29
A1259	51779864	7766979600	51774014	7720894840	97.7	92.49	50.17
A1103	50246708	7537006200	50241370	7472702774	97.59	92.17	51.25
A4412	44398126	6659718900	44393140	6577690016	97.84	93.06	50.15
A993	44454808	6668221200	44449514	6629268578	98.03	93.62	50.13
A4570	47813280	7171992000	47807976	7126786724	97.51	92.01	50.28
A4556	46938178	7040726700	46935100	7005821168	96.49	88.78	50.55
A4664	110932932	16639939800	110923820	16549693806	96.82	90.08	51.7
A943	49734160	7460124000	49730584	7419802682	96.37	88.66	50.62
A1608	72940702	10941105300	72936774	10875022870	96.94	90.47	49.99
A1362	58534338	8780150700	58531534	8735066096	96.73	89.6	48.8
A991	59319870	8897980500	59315198	8849711138	96.57	89.33	50.72
A4442	48951198	7342679700	48947524	7298458176	96.6	89.35	51.08
A1254	57544256	8631638400	57540090	8588889870	97	90.47	49.55
A6977	57922840	8688426000	57915392	8627308680	97.83	92.82	49.78
A1293	43973922	6596088300	43969504	6557687920	96.82	90.2	51.07
A1648	52031714	7804757100	52028920	7765773750	97.03	90.55	50.47
A4578	75248982	11287347300	75244190	11216871698	96.96	90.67	51.87
A1159	56307934	8446190100	56304050	8399695042	96.27	88.33	49.87
A1190	108185104	16227765600	108140946	16111872504	97.98	94.15	49.9
A1272	116965852	17544877800	116907380	17427718436	97.57	92.95	50.92
A1156	46244080	6936612000	46238254	6857866134	97.93	93.26	50.04
A6625	60008156	9001223400	60004002	8957415104	96.49	89.13	51.48
A6987	48925640	7338846000	48921736	7296529556	96.4	88.77	51.14
A1191	42582996	6387449400	42580002	6355957626	96.08	87.79	49.68
A6365	51606266	7740939900	51600506	7673362928	97.48	91.92	50.51
A6991	49257138	7388570700	49253312	7355134350	96.71	89.65	50.48
A1167	125914016	18887102400	125853354	18710845026	98.07	94.4	51.36
A9093	61561392	9234208800	61545458	9155824866	97.27	92.03	50.39
A1143	45534656	6830198400	45522724	6771032726	97.19	91.75	50.24
A6473	49088008	7363201200	49075768	7290442548	97.43	92.41	49.38
A1558	51260210	7689031500	51249932	7622159526	97.18	91.65	50.85
A4574	46880150	7032022500	46868142	6975458546	97.04	91.25	50.52
A1486	55689106	8353365900	55676004	8248194702	97.22	91.76	51.33
A6385	48025382	7203807300	48011754	7150171992	97.41	92.24	51.65
A1189	47983178	7197476700	47972602	7143455494	96.66	90.48	50.73
A1512	80606000	12090900000	80558176	11983416316	97.43	91.77	49.59
A1427	64303878	9645581700	64262960	9569387612	97.39	91.6	50.99
A7023	101135960	15170394000	101077130	15036170072	97.35	91.73	50.99
A4406	97274134	14591120100	97267668	14492432718	95.04	86.91	49.44
A2388	84174226	12626133900	84124090	12532270180	97.27	91.23	51.07
A1179	93909394	14086409100	93854218	13976123836	97.39	91.7	50.39
A4658	92444774	13866716100	92392146	13742425768	97.21	91.2	48.95
A1113	68913988	10337098200	68908898	10250734848	95.32	87.69	50.21
A6673	102940004	15441000600	102879102	15315777074	97.39	91.74	51.18
A1181	109872744	16480911600	109810114	16348168526	97.05	90.83	51.03
A1049	88904586	13335687900	88853968	13234621644	97.26	91.34	49.95
A7001	65943366	9891504900	65939578	9821529330	95.06	86.97	49.81
A1332	61320038	9198005700	61308060	9127889108	96.4	90.13	51.93
A1243	107780488	16167073200	107716700	16034429636	97.65	92.65	50.15
A1109	85296172	12794425800	85285652	12686015890	96.42	90.26	50.89
A4666	107739096	16160864400	107723156	16014979710	96.87	91.43	50.02
A1518	95080442	14262066300	95065772	14144608800	96.98	91.77	51.36
A7017	76301620	11445243000	76289176	11341079178	96.85	91.36	50.16
A1402	78409006	11761350900	78395870	11669518658	96.49	90.44	51.71
A4646	77434570	11615185500	77421486	11519894918	96.59	90.68	50.04
A1546	79991392	11998708800	79976864	11897372896	96.68	90.89	51.06
A987	61830026	9274503900	61821992	9208675020	96.3	89.83	51.05
A1151	99855102	14978265300	99826624	14817119856	96.83	91.41	49.75
A1162	92803688	13920553200	92793064	13799371384	96.58	90.63	51.12
A6333	95281234	14292185100	95265988	14173566162	96.03	89.21	51.14
A7081	72649886	10897482900	72643114	10815991120	96.71	90.94	49.21
A1207	63787472	9568120800	63782054	9500012198	96.73	91.06	49.56
A1580	49274758	7391213700	49268636	7341081148	96.35	89.92	50.15
A7103	58401610	8760241500	58394398	8696617882	96.65	90.75	50.87
A1175	52391022	7858653300	52385980	7797169626	96.41	90.19	51.43
