# Supplementary material for: Transcriptome-Wide Association Study Reveals Potentially Candidate Genes Responsible for Milk Production Traits in Buffalo
Source: Int J Mol Sci. 2024 Feb 23;25(5):2626. doi: 10.3390/ijms25052626 (PMC10932178; doi:10.3390/ijms25052626)
Supplement: Supplementary file 1 [file ijms-25-02626-s001.zip › Table S2.xlsx]

## Sheet: Sheet1
Table S2. The overlapped TWAS results for MY with FUSION and SPrediXcan
CHR	GeneStart	GeneEnd	Gene	n_snps	FUSION_Z	FUSION_PVAL	SPred_Z	SPred_PVAL
1	52466142	52480670	N6AMT1	99	6.12485	9.08e-10	6.27964	3.39e-10
1	52391717	52450678	LTN1	100	6.01258	1.83e-09	6.09098	1.12e-09
1	16309596	16320777	TTI2	139	4.55908	5.14e-06	4.84062	1.29e-06
1	16269312	16287124	RNF122	139	5.08049	3.76e-07	4.991	6.01e-07
1	52338534	52364158	USP16	97	6.05068	1.44e-09	6.22835	4.71e-10
2	24166933	24175993	PPP1R18	559	-5.07327	3.91e-07	-4.91896	8.7e-07
2	23935529	23939340	LOC102413969	677	5.49066	4e-08	4.84486	1.27e-06
3	10808846	10825140	GAA	793	-4.65824	3.19e-06	-4.86003	1.17e-06
3	37023490	37025323	LOC112583751	93	-5.12481	2.98e-07	-5.33974	9.31e-08
3	37029295	37065991	NLRP1	95	-4.56328	5.04e-06	-4.71803	2.38e-06
3	30041456	30056773	ZNF286A	69	4.65767	3.2e-06	4.79849	1.6e-06
4	17280067	17334604	LOC102391350	975	4.83878	1.31e-06	4.69527	2.66e-06
4	18049152	18093107	LOC112584728	909	5.49763	3.85e-08	5.6549	1.56e-08
4	52322810	52341810	NFYB	137	4.68449	2.81e-06	4.78525	1.71e-06
5	76414288	76442907	PFKFB2	390	-4.83659	1.32e-06	-4.62987	3.66e-06
5	76190944	76199041	LOC112577791	630	-6.10082	1.06e-09	-6.31195	2.76e-10
6	54220111	54238904	LOC102397482	111	5.67203	1.41e-08	5.32335	1.02e-07
6	25909139	26058203	MAN1A2	116	-4.81835	1.45e-06	-4.82512	1.4e-06
7	49577471	49660234	DCUN1D4	141	5.52078	3.37e-08	5.3273	9.97e-08
7	50243942	50313931	SLAIN2	126	-4.59384	4.35e-06	-4.67217	2.98e-06
7	49845471	49868466	OCIAD1	131	4.5708	4.86e-06	4.70618	2.52e-06
8	104347311	104390230	DENND11	699	-5.58173	2.38e-08	-5.28189	1.28e-07
8	105206070	105207494	LOC112586425	686	4.65584	3.23e-06	4.47278	7.72e-06
8	112498018	112539433	LOC102416269	306	5.01384	5.34e-07	4.92967	8.24e-07
8	59219057	59223747	DNAJB9	115	-5.08282	3.72e-07	-4.94443	7.64e-07
10	17092845	17135718	PCMT1	545	-7.44716	9.54e-14	-6.92093	4.49e-12
10	22535096	22591558	STX11	81	-4.82004	1.44e-06	-4.70166	2.58e-06
11	10656232	10695184	GTF2A1	102	5.93726	2.9e-09	6.15545	7.49e-10
11	78175925	78177741	LOC112587885	387	6.40812	1.47e-10	6.3583	2.04e-10
13	14015712	14078917	DNAJC3	1037	-6.6165	3.68e-11	-6.12659	8.98e-10
13	14115678	14167122	DZIP1	1972	-4.94719	7.53e-07	-5.14747	2.64e-07
16	38795190	38808471	RRP8	336	-5.58465	2.34e-08	-5.39131	6.99e-08
16	38818274	38826229	TPP1	336	-5.22908	1.7e-07	-5.20877	1.9e-07
19	6536842	6544021	LOC102404609	160	5.27632	1.32e-07	5.34182	9.2e-08
20	35795082	35810306	LOC112577627	74	-4.73868	2.15e-06	-4.71093	2.47e-06
23	38533717	38538483	LOC123331455	108	5.05787	4.24e-07	4.9733	6.58e-07
23	39189227	39191796	NANOS1	103	4.53045	5.89e-06	4.51314	6.39e-06
23	38899700	38968636	CACUL1	104	5.88467	3.99e-09	5.94671	2.74e-09
23	38238843	38282297	RAB11FIP2	123	7.42755	1.11e-13	7.38259	1.55e-13
23	39193741	39226086	EIF3A	103	5.34528	9.03e-08	5.22372	1.75e-07
24	25131008	25155549	GDE1	187	-7.39338	1.43e-13	-6.89092	5.54e-12
24	34435399	34489736	USP7	235	-4.67762	2.9e-06	-4.68093	2.86e-06
24	17428401	17463946	NSMCE1	162	-4.84557	1.26e-06	-4.88518	1.03e-06
24	15901270	15922145	SEZ6L2	68	-5.05318	4.35e-07	-5.06528	4.08e-07
25	105978703	105989890	CMC4	585	5.71458	1.1e-08	5.72263	1.05e-08
25	106234503	106236285	LOC102415962	945	-4.75757	1.96e-06	-4.86673	1.13e-06
25	92624090	92632146	ARMCX3	158	-5.02538	5.02e-07	-4.88759	1.02e-06
25	89054518	89057970	TMSB15B	211	5.2727	1.34e-07	4.77707	1.78e-06
25	92443958	92449865	HNRNPH2	220	-6.63853	3.17e-11	-6.91184	4.78e-12
25	89189033	89245726	SLC25A53	207	5.86365	4.53e-09	5.44105	5.3e-08
25	105990583	106066706	BRCC3	742	-4.74391	2.1e-06	-4.87897	1.07e-06
25	107333945	107406836	ZNF185	946	5.94153	2.82e-09	6.25906	3.87e-10
25	106202719	106207121	RAB39B	905	9.08592	1.03e-19	9.03605	1.62e-19
25	106355898	106417484	TMLHE	948	-6.92489	4.36e-12	-7.16465	7.8e-13
25	107299265	107310815	LOC102396260	946	-5.22711	1.72e-07	-5.36109	8.27e-08
Note. 25 is the X chromosome
