# Supplementary material for: Transcriptome-Wide Association Study Reveals Potentially Candidate Genes Responsible for Milk Production Traits in Buffalo
Source: Int J Mol Sci. 2024 Feb 23;25(5):2626. doi: 10.3390/ijms25052626 (PMC10932178; doi:10.3390/ijms25052626)
Supplement: Supplementary file 1 [file ijms-25-02626-s001.zip › Table S3.xlsx]

## Sheet: Sheet1
Table S3. The overlapped TWAS results for FP with FUSION and SPrediXcan
CHR	GeneStart	GeneEnd	Gene	n_snps	FUSION_Z	FUSION_PVAL	SPred_Z	SPred_PVAL
1	7890720	7914707	FNTA	112	-4.96458	6.89e-07	-5.15008	2.6e-07
1	16246472	16253229	DUSP26	132	-4.55735	5.18e-06	-4.53032	5.89e-06
1	8380621	8392470	VDAC3	109	5.43062	5.62e-08	5.47166	4.46e-08
1	10503774	10571244	IDO2	138	4.7889	1.68e-06	4.75002	2.03e-06
1	31284027	31287577	LOC102392296	130	-4.60385	4.15e-06	-4.536	5.73e-06
1	2908615	3289039	LOC102395814	158	-5.55412	2.79e-08	-5.76476	8.18e-09
2	24080220	24085351	PRR3	559	-4.64176	3.45e-06	-4.56692	4.95e-06
2	24801374	24804831	GPANK1	507	-4.63768	3.52e-06	-4.51273	6.4e-06
2	24804955	24808951	CSNK2B	507	-5.06579	4.07e-07	-4.95702	7.16e-07
2	31891000	31927431	PLA2G7	201	4.85528	1.2e-06	4.50351	6.68e-06
2	23935529	23939340	LOC102413969	677	-5.09625	3.46e-07	-5.3389	9.35e-08
2	24676313	24680215	LOC123329395	558	-4.66976	3.02e-06	-4.74754	2.06e-06
3	11961356	11964277	ACTG1	821	10.7467	6.14e-27	9.74627	1.91e-22
3	11728957	11740282	TEPSIN	761	-5.95871	2.54e-09	-5.84541	5.05e-09
3	10334785	10336984	LOC112583627	799	-7.89899	2.81e-15	-7.09944	1.25e-12
3	10676160	10762594	TBC1D16	793	-10.466	1.24e-25	-9.99343	1.63e-23
3	10601424	10607622	CBX4	797	-6.6549	2.83e-11	-6.44656	1.14e-10
4	12676742	12742039	KDM5A	59	-4.52654	6e-06	-4.57513	4.76e-06
5	76190944	76199041	LOC112577791	630	5.87041	4.35e-09	5.73408	9.8e-09
6	13010482	13035548	LOC102395271	77	4.96834	6.75e-07	4.86797	1.13e-06
7	26737023	26792831	PPEF2	122	-4.90002	9.58e-07	-4.56112	5.09e-06
7	50541720	50608969	TXK	108	5.52046	3.38e-08	5.45633	4.86e-08
7	51067041	51191608	ATP10D	100	-5.81762	5.97e-09	-5.69493	1.23e-08
7	50607838	50610742	LOC123334427	97	5.01237	5.38e-07	4.61425	3.95e-06
7	11089442	11125810	HS3ST1	142	-5.20883	1.9e-07	-5.2019	1.97e-07
7	50374133	50541314	TEC	120	5.62244	1.88e-08	5.24182	1.59e-07
8	111814174	111841085	ZNF398	348	-5.31437	1.07e-07	-4.8517	1.22e-06
8	112498018	112539433	LOC102416269	306	4.52613	6.01e-06	4.51032	6.47e-06
8	112778903	112789974	LOC102398005	298	4.68061	2.86e-06	4.63255	3.61e-06
9	16601729	16675205	SLF1	117	-6.01103	1.84e-09	-6.09527	1.09e-09
10	91158063	91186790	MTO1	78	-6.09628	1.09e-09	-6.08896	1.14e-09
10	27309008	27399325	REPS1	90	-5.07992	3.78e-07	-4.95987	7.05e-07
11	44965198	44999336	MAPK6	68	4.92632	8.38e-07	4.85292	1.22e-06
11	38237472	38253377	GATM	101	4.58988	4.43e-06	4.84261	1.28e-06
12	77698161	77787918	LDAH	116	-6.37894	1.78e-10	-6.42655	1.31e-10
12	44415256	44432347	LOC123464769	99	5.01523	5.3e-07	5.59315	2.23e-08
12	78090894	78208925	PUM2	113	-4.69369	2.68e-06	-4.93507	8.01e-07
12	78104741	78106339	LOC102400496	109	-5.58398	2.35e-08	-5.53398	3.13e-08
13	76988689	77040840	AKAP11	172	-5.02056	5.15e-07	-4.89296	9.93e-07
13	17778333	17935882	LOC102412250	2396	-9.0614	1.29e-19	-8.84548	9.11e-19
13	14115678	14167122	DZIP1	1972	5.37181	7.8e-08	4.77986	1.75e-06
14	24128669	24172113	RTF2	83	-4.82784	1.38e-06	-5.01035	5.43e-07
14	41395374	41407356	LOC123464899	78	-4.99274	5.95e-07	-5.0385	4.69e-07
16	26840120	26885263	CCDC34	81	5.34097	9.24e-08	4.81467	1.47e-06
16	3465781	3475760	SSRP1	134	-4.86031	1.17e-06	-5.04927	4.44e-07
17	11282081	11290045	LOC102407094	97	-5.2645	1.41e-07	-4.90012	9.58e-07
17	11295162	11314904	LOC102408391	108	-4.95735	7.15e-07	-4.64196	3.45e-06
17	11249858	11278266	LOC102395010	95	-5.10154	3.37e-07	-5.00381	5.62e-07
18	53928089	53936689	KPTN	136	-4.75852	1.95e-06	-4.86264	1.16e-06
18	21673611	22096134	FTO	134	-4.49838	6.85e-06	-4.61327	3.96e-06
18	53791043	53805954	C5AR1	137	5.46722	4.57e-08	5.53244	3.16e-08
21	12679934	12688328	LOC112581165	116	4.72334	2.32e-06	4.85697	1.19e-06
21	34922019	35029506	LRIG1	130	-4.54903	5.39e-06	-4.4704	7.81e-06
21	12628811	12642675	SLC25A38	116	4.625	3.75e-06	4.64289	3.44e-06
22	4441430	4446174	LOC123331211	126	-4.71223	2.45e-06	-4.76266	1.91e-06
22	12213730	12219285	CXXC1	154	-4.92813	8.3e-07	-4.8544	1.21e-06
22	4413543	4478470	MALT1	134	-4.78133	1.74e-06	-4.8821	1.05e-06
22	4088152	4099460	SEC11C	122	4.8643	1.15e-06	4.87215	1.1e-06
22	14546483	14629200	SMAD2	93	-4.68109	2.85e-06	-4.65737	3.2e-06
22	7992658	8177998	RAB27B	103	6.35997	2.02e-10	6.43547	1.23e-10
23	38238843	38282297	RAB11FIP2	123	-4.88095	1.06e-06	-4.878	1.07e-06
24	25713206	25812390	SMG1	162	-7.9723	1.56e-15	-7.63338	2.29e-14
24	25103458	25126561	CCP110	188	-5.08531	3.67e-07	-5.28239	1.28e-07
24	27953076	27970490	CEP20	128	-4.96777	6.77e-07	-4.75684	1.97e-06
24	24938181	24951109	KNOP1	169	-4.71225	2.45e-06	-4.6655	3.08e-06
24	24955427	25099253	VPS35L	187	-4.91363	8.94e-07	-4.80953	1.51e-06
25	107417623	107443506	NSDHL	946	-5.79105	6.99e-09	-6.00139	1.96e-09
25	106271175	106294181	CLIC2	945	6.5983	4.16e-11	6.61306	3.76e-11
25	106234503	106236285	LOC102415962	945	-5.66294	1.49e-08	-5.76505	8.16e-09
25	105794033	105940820	F8	455	-5.16053	2.46e-07	-5.02943	4.92e-07
25	107299265	107310815	LOC102396260	946	-5.67379	1.4e-08	-5.69388	1.24e-08
Note. 25 is the X chromosome
