# Supplementary material for: Transcriptome-Wide Association Study Reveals Potentially Candidate Genes Responsible for Milk Production Traits in Buffalo
Source: Int J Mol Sci. 2024 Feb 23;25(5):2626. doi: 10.3390/ijms25052626 (PMC10932178; doi:10.3390/ijms25052626)
Supplement: Supplementary file 1 [file ijms-25-02626-s001.zip › Table S4.xlsx]

## Sheet: Sheet1
Table S4. The overlapped TWAS results for PP with FUSION and SPrediXcan
CHR	GeneStart	GeneEnd	Gene	n_snps	FUSION_Z	FUSION_PVAL	SPred_Z	SPred_PVAL
2	15863535	15868384	LOC123329171	59	-5.29957	1.16e-07	-5.07707	3.83e-07
2	26747925	26750754	LOC102389182	1277	-5.82786	5.61e-09	-5.8523	4.85e-09
2	24166933	24175993	PPP1R18	559	-6.22228	4.9e-10	-5.9669	2.42e-09
3	10676160	10762594	TBC1D16	793	4.82864	1.37e-06	4.81169	1.5e-06
4	44896967	44907401	TXN2	313	5.75899	8.46e-09	5.7949	6.84e-09
4	45082239	45122985	LOC102409729	316	-6.84782	7.5e-12	-6.90035	5.19e-12
4	18049152	18093107	LOC112584728	909	4.87064	1.11e-06	4.78432	1.72e-06
5	77759616	77787633	NUCKS1	68	-7.09596	1.28e-12	-7.04772	1.82e-12
5	88769505	89033511	TMEM135	136	-5.6815	1.34e-08	-5.61455	1.97e-08
5	77697510	77720158	SLC41A1	63	-4.55442	5.25e-06	-4.49539	6.94e-06
5	78171494	78189211	NUAK2	76	-6.73168	1.68e-11	-6.57948	4.72e-11
5	35584972	35603593	TNFRSF9	89	-4.70753	2.51e-06	-4.71281	2.44e-06
5	74236478	74276298	LOC123327534	220	-6.11459	9.68e-10	-5.84702	5e-09
5	77624130	77646376	PM20D1	65	-6.28664	3.24e-10	-6.07478	1.24e-09
5	20871889	20874438	LOC112585061	66	4.7786	1.77e-06	4.70414	2.55e-06
5	77737883	77745018	RAB29	63	-5.75318	8.76e-09	-5.48228	4.2e-08
5	68837993	68851373	LOC123333731	82	4.55756	5.18e-06	4.7974	1.61e-06
6	33577134	33618156	AHCYL1	53	4.53057	5.88e-06	4.59513	4.32e-06
6	34027735	34072444	GNAI3	65	4.61924	3.85e-06	4.59488	4.33e-06
8	104621656	104635266	CLEC5A	690	5.56944	2.56e-08	5.19537	2.04e-07
8	104661810	104762104	MGAM	696	4.86439	1.15e-06	4.65474	3.24e-06
8	104347311	104390230	DENND11	699	4.49446	6.97e-06	4.47681	7.58e-06
8	102986604	102987261	LOC123334817	83	5.22676	1.73e-07	5.04437	4.55e-07
9	22807786	22883922	TMEM161B	101	-4.59325	4.36e-06	-4.80338	1.56e-06
10	78838139	78940470	TRMT11	106	-4.52163	6.14e-06	-4.72286	2.33e-06
10	78637532	78796554	NCOA7	113	-5.16799	2.37e-07	-5.28665	1.25e-07
10	64821038	64832102	GTF3C6	82	-5.38413	7.28e-08	-5.40926	6.33e-08
10	22535096	22591558	STX11	81	-4.81096	1.5e-06	-4.89402	9.88e-07
10	17200711	17235221	KATNA1	540	4.70737	2.51e-06	4.65129	3.3e-06
10	17135852	17153222	NUP43	547	4.91198	9.02e-07	4.77452	1.8e-06
10	65054093	65065492	MFSD4B	72	-4.46668	7.94e-06	-4.74809	2.05e-06
10	40239524	40324373	SNX14	81	4.78099	1.74e-06	5.0998	3.4e-07
11	1553429	1628331	TDP1	82	-4.74064	2.13e-06	-4.88898	1.01e-06
11	1384261	1397219	PSMC1	68	5.03831	4.7e-07	5.17898	2.23e-07
11	1335886	1383701	NRDE2	68	4.61677	3.9e-06	4.68417	2.81e-06
12	24295293	24360852	LOC102412960	78	-5.33324	9.65e-08	-4.93347	8.08e-07
12	77817190	77854245	HS1BP3	109	5.62145	1.89e-08	5.6155	1.96e-08
13	17778333	17935882	LOC102412250	2396	-5.6679	1.45e-08	-5.68025	1.34e-08
13	77081893	77288783	DGKH	186	-5.28471	1.26e-07	-5.25868	1.45e-07
13	14746646	15895062	LOC123328868	2715	-9.71389	2.63e-22	-9.40723	5.09e-21
13	14115678	14167122	DZIP1	1972	-11.8149	3.27e-32	-10.7539	5.68e-27
13	15938284	16121888	LOC102409035	2326	-7.01024	2.38e-12	-7.11783	1.1e-12
13	14891817	14904820	LOC123464826	2667	-7.73747	1.01e-14	-7.72709	1.1e-14
13	18979060	19136369	LOC102396286	2527	-4.9539	7.27e-07	-4.85269	1.22e-06
13	14015712	14078917	DNAJC3	1037	-8.92652	4.4e-19	-8.42436	3.63e-17
14	16691799	16749208	RPRD1B	81	4.53145	5.86e-06	4.5365	5.72e-06
14	27013431	27021778	FAM217B	64	4.53417	5.78e-06	4.79112	1.66e-06
14	5077238	5081634	LOC123329121	74	4.93522	8.01e-07	4.6799	2.87e-06
14	16749219	16791045	TTI1	79	4.71282	2.44e-06	4.7837	1.72e-06
14	8903691	8909591	SNX21	148	-4.69286	2.69e-06	-4.50658	6.59e-06
15	14286698	14291762	LOC102414919	141	6.61423	3.73e-11	6.30762	2.83e-10
15	10495647	10497617	LOC102412383	209	5.49928	3.81e-08	6.59168	4.35e-11
16	8894609	8900133	LARGE2	94	-5.96758	2.41e-09	-5.83727	5.31e-09
16	10517413	10660687	EXT2	139	-5.6619	1.5e-08	-5.75558	8.63e-09
16	7447894	7454926	C1QTNF4	70	5.12702	2.94e-07	6.20527	5.46e-10
16	7463451	7468284	KBTBD4	70	-5.13662	2.8e-07	-4.74908	2.04e-06
17	1680407	1682678	LOC112579872	167	-5.00021	5.73e-07	-4.60008	4.22e-06
17	28510915	28538772	ZNF84	75	-8.14882	3.68e-16	-8.4194	3.78e-17
17	27406881	27417408	PUS1	91	5.41024	6.29e-08	6.10663	1.02e-09
17	18799303	18807506	LOC123329939	51	4.68501	2.8e-06	4.62081	3.82e-06
17	2385127	2397597	LOC123329894	226	-5.38856	7.1e-08	-4.82258	1.42e-06
17	1585357	1593113	LOC102402536	161	4.81542	1.47e-06	4.99348	5.93e-07
18	55085255	55095359	LOC123330159	151	-4.64453	3.41e-06	-4.57259	4.82e-06
19	32417655	32441426	RIMOC1	85	-4.84905	1.24e-06	-4.77094	1.83e-06
20	24891517	24915077	PSMA6	54	5.26244	1.42e-07	5.07371	3.9e-07
21	32467884	32510914	EOGT	90	-4.73708	2.17e-06	-4.56855	4.91e-06
21	32323741	32367340	LMOD3	90	-4.82763	1.38e-06	-4.65982	3.16e-06
21	34922019	35029506	LRIG1	130	-6.24892	4.13e-10	-6.35222	2.12e-10
21	22676280	23082147	CRBN	161	-6.07243	1.26e-09	-5.00845	5.49e-07
23	34134496	34176370	CASP7	128	5.34704	8.94e-08	5.27328	1.34e-07
24	17345698	17395685	IL4R	153	-5.82921	5.57e-09	-5.4371	5.42e-08
24	17428401	17463946	NSMCE1	162	5.29319	1.2e-07	5.29224	1.21e-07
24	15090012	15097015	PRSS53	37	-4.61575	3.92e-06	-4.59322	4.36e-06
24	16298912	16311019	ATXN2L	83	-4.70724	2.51e-06	-4.74715	2.06e-06
24	16154403	16157495	SLX1A	83	-6.42292	1.34e-10	-6.46533	1.01e-10
24	15901270	15922145	SEZ6L2	68	5.15547	2.53e-07	4.9675	6.78e-07
24	16145484	16150992	CORO1A	83	-4.81235	1.49e-06	-4.9215	8.59e-07
24	16218690	16223893	IL27	83	-5.98753	2.13e-09	-5.7145	1.1e-08
24	15573975	15576700	ZNF768	45	-4.86423	1.15e-06	-4.85354	1.21e-06
24	16157850	16162130	LOC102404894	83	-6.26453	3.74e-10	-6.27388	3.52e-10
24	16224006	16230661	APOBR	83	-5.98401	2.18e-09	-6.07829	1.21e-09
24	14817399	14818067	LOC102395257	41	-4.65653	3.22e-06	-4.61525	3.93e-06
24	9637955	9692492	CASTOR2	99	-6.24822	4.15e-10	-6.58415	4.57e-11
25	56656551	56673186	ELK1	51	6.05886	1.37e-09	5.8561	4.74e-09
25	73854280	74046579	RPS6KA6	82	11.4609	2.07e-30	11.2727	1.79e-29
25	92624090	92632146	ARMCX3	158	5.12372	3e-07	5.01682	5.25e-07
25	88811968	88824229	MORF4L2	206	5.11057	3.21e-07	5.33044	9.8e-08
25	56088148	56088526	TBC1D25	45	5.6932	1.25e-08	5.59156	2.25e-08
25	89189033	89245726	SLC25A53	207	-5.5392	3.04e-08	-4.70277	2.57e-06
25	113709097	113753320	TMEM185A	472	-9.13761	6.38e-20	-9.34929	8.82e-21
25	92853271	92895954	ZMAT1	145	-5.68354	1.32e-08	-5.31719	1.05e-07
25	132039273	132059886	SH2D1A	39	-5.55213	2.82e-08	-5.96538	2.44e-09
25	127336227	127347104	UBE2A	115	-4.82585	1.39e-06	-4.87706	1.08e-06
25	88599036	88600548	LOC102397238	199	5.84279	5.13e-09	5.35011	8.79e-08
25	127351768	127367695	NKRF	115	-4.49642	6.91e-06	-4.68937	2.74e-06
25	86767322	86834031	TSC22D3	46	-5.43923	5.35e-08	-4.56595	4.97e-06
25	92443958	92449865	HNRNPH2	220	7.83893	4.54e-15	8.03211	9.58e-16
25	86905079	86927278	PRPS1	44	5.59946	2.15e-08	5.57036	2.54e-08
25	10759317	10804190	TXLNG	35	-4.94761	7.51e-07	-4.82484	1.4e-06
25	71306072	71432065	SH3BGRL	8	-4.65232	3.28e-06	-4.92479	8.45e-07
25	55542078	55545960	MAGIX	30	4.58903	4.45e-06	4.93667	7.95e-07
Note. 25 is the X chromosome
